# Supplementary material for: An Integrated Multi-omic Single-Cell Atlas of Human B Cell Identity
Source: Immunity. 2020 Jul 14;53(1):217–232.e5. doi: 10.1016/j.immuni.2020.06.013 (PMC7369630; doi:10.1016/j.immuni.2020.06.013)
Supplement: Table S1: Cytometry panels used in the study, related to Figures 1, 3, and 4–6 [file mmc2.xlsx]

## Sheet: Sheet2
Supplementary Table 1: Mass and Flow Cytometry Panels
Surface Screen 1
Antibody target	Clone	Provider	Mass channel	Isotope	Staining concentration (mg/mL)
CD27-biotin	M-T271	BioLegend	-	-	1
CD45	HI30	Fluidigm	89	Y	1
CD38	HIT2	BioLegend	113	In	1
CD11b	ICRF44	BD	115	In	1
IgM	polyclonal	Invitrogen	140	Ce	0.5
CD7	M-T701	BD	141	Pr	2
CD19	HIB19	BioLegend	142	Nd	0.25
Biotin	1D4-C5	BioLegend	143	Nd	4
CD24	ML5	BioLegend	144	Nd	4
CD138	DL-101	Fluidigm	145	Nd	1
IgD	IA6-2	Fluidigm	146	Nd	1
CD39	A1	BioLegend	147	Nd	0.5
CD103	Ber-ACT8	BioLegend	148	Nd	2
CD45RO	UCHL1	BioLegend	149	Sm	2
CD70	113-16	BioLegend	150	Nd	2
CD165	SN2 (N6-D11)	BioLegend	151	Eu	0.5
TCRgd	11F2	Fluidigm	152	Sm	1
CD366	F38-2E2	Fluidigm	153	Eu	1
CD5	UCHT2	BioLegend	154	Sm	2
CD199	BL/CCR9	BioLegend	155	Gd	1
CD200	OX-104	BioLegend	156	Gd	4
CD4	RPA-T4	BioLegend	157	Gd	2
CD134	ACT35	Fluidigm	158	Gd	1
CD357	621	Fluidigm	159	Tb	4
TCRab	BW242/412	Miltenyi	160	Gd	2
CD26	BA5b	Fluidigm	161	Dy	0.5
CD8a	RPA-T8	BioLegend	163	Dy	0.75
CD254	MIH24	BioLegend	164	Dy	2
CD278	C398.4A	BioLegend	165	Ho	2
CD52	HI186	BioLegend	166	Er	1
CD43	10G1	BioLegend	167	Er	1
CD154	24-31	Fluidigm	168	Er	1
CD25	BC96	BioLegend	169	Tm	1
CD3	UCHT1	BioLegend	170	Er	0.5
CD57	HCD57	BioLegend	172	Yb	0.125
CD365	1D12	BioLegend	173	Yb	2
CD2	TS1/8	BioLegend	174	Yb	1
CD279	EH12.2H7	Fluidigm	175	Lu	1
CD56	NCAM16.2	Fluidigm	176	Yb	1
Surface Screen 2
Antibody target	Clone	Provider	Mass channel	Isotope	Staining concentration (mg/mL)
CD27-biotin	M-T271	BioLegend	-	-	1
CD45	HI30	Fluidigm	89	Y	1
CD38	HIT2	BioLegend	113	In	1
CD11b	ICRF44	BD	115	In	1
IgM	polyclonal	Invitrogen	140	Ce	0.5
CD7	M-T701	BD	141	Pr	2
CD19	HIB19	BioLegend	142	Nd	0.25
Biotin	1D4-C5	BioLegend	143	Nd	4
CD24	ML5	BioLegend	144	Nd	4
CD138	DL-101	Fluidigm	145	Nd	1
IgD	IA6-2	Fluidigm	146	Nd	1
CD94	DX22	BioLegend	147	147	1
CD6	BL-CD6	Fluidigm	148	148	0.5
CD81	5A6	BioLegend	149	149	2
CD96	NK92.39	BioLegend	150	150	8
CD122	TU27	BioLegend	151	151	2
FcRL6	2H3	BioLegend	152	152	1
CD178	NOK-1	BioLegend	153	153	2
CD314	1D11	BioLegend	154	154	2
CD223	polyclonal	R&D	155	155	4
CD100	A8	Fluidigm	156	156	4
CD319	162.1	BioLegend	157	157	2
CD158a/h	HP-MA4	BioLegend	158	158	0.5
CD197	G043H7	Fluidigm	159	159	1
CD186	K041E5	Fluidigm	160	160	4
CD337	P30-15	BioLegend	161	161	1
CD336	P44-8	BioLegend	162	162	2
CD355	Cr24.1	BioLegend	163	163	4
CX3CR1	2A9-1	BioLegend	164	164	4
CD335	900	BioLegend	165	165	2
CD74	LN2	Fluidigm	166	166	8
CD158e1	DX9	Fluidigm	167	167	0.25
CD158d	mAb 33 (33)	BioLegend	168	168	8
CD158f	UP-R1	BioLegend	169	169	8
TCR Va24-Ja18	6B11	Fluidigm	170	170	0.5
NKp80	5D12	BioLegend	171	171	4
CD161	HP-3G10	BioLegend	172	172	2
CD158b	DX27	Fluidigm	173	173	4
CD229	HLy9.1.25	Fluidigm	174	174	0.25
TCR Vd2	B6	BioLegend	175	175	0.25
TCR Va7.2	3C10	BioLegend	176	176	2
Surface Screen 3
Antibody target	Clone	Provider	Mass channel	Isotope	Staining concentration (mg/mL)
CD27-biotin	M-T271	BioLegend	-	-	1
CD45	HI30	Fluidigm	89	Y	1
CD38	HIT2	BioLegend	113	In	1
CD11b	ICRF44	BD	115	In	1
IgM	polyclonal	Invitrogen	140	Ce	0.5
CD7	M-T701	BD	141	Pr	2
CD19	HIB19	BioLegend	142	Nd	0.25
Biotin	1D4-C5	BioLegend	143	Nd	4
CD24	ML5	BioLegend	144	Nd	4
CD138	DL-101	Fluidigm	145	Nd	1
IgD	IA6-2	Fluidigm	146	Nd	1
CD307e	509f6	BioLegend	147	Nd	2
CD48	BJ40	BioLegend	148	Nd	2
CD179a	HSL96	BioLegend	149	Sm	1.5
CD30	BY88	BioLegend	150	Nd	2
CD79b	CB3-1	BioLegend	152	Sm	4
CD267	1A1	BioLegend	154	Sm	1
CD268	11C1	Fluidigm	155	Gd	2
CD10	HI10a	BioLegend	156	Gd	2
IgL	MHL-38	BioLegend	157	Gd	2
CD179b	HSL11	BioLegend	158	Gd	2
CD20	2H7	BioLegend	159	Tb	2
TLT-2	MIH61	BioLegend	160	Gd	4
IgK	MHK-49	BioLegend	161	Dy	1
CD127	HCD127	BioLegend	162	Dy	6
CD272	MIH26	BioLegend	163	Dy	4
CD95	DX2	Fluidigm	164	Dy	1
pre-BCR	HSL2	BioLegend	165	Ho	2
CD22	HIB22	BioLegend	168	Er	2
CD275	9F.8A4	BioLegend	169	Tm	4
CD290	3C10C5	BioLegend	170	Er	2
CD185	51505	Fluidigm	171	Yb	1
CD351	TX61	BioLegend	172	Yb	2
CD352	NT-7	BioLegend	173	Yb	0.5
CD360	2G1-K12	BioLegend	174	Yb	2
IgA	9H9H11	BioLegend	176	Yb	2
Surface Screen 4
Antibody target	Clone	Provider	Mass channel	Isotope	Staining concentration (mg/mL)
CD27-biotin	M-T271	BioLegend	-	-	1
CD45	HI30	Fluidigm	89	Y	1
CD38	HIT2	BioLegend	113	In	1
CD11b	ICRF44	BD	115	In	1
IgM	polyclonal	Invitrogen	140	Ce	0.5
CD7	M-T701	BD	141	Pr	2
CD19	HIB19	BioLegend	142	Nd	0.25
Biotin	1D4-C5	BioLegend	143	Nd	4
CD24	ML5	BioLegend	144	Nd	4
CD138	DL-101	Fluidigm	145	Nd	1
IgD	IA6-2	Fluidigm	146	Nd	1
CD45RB	MEM-55	BioLegend	147	Nd	2
CD55	JS11	Fluidigm	148	Nd	0.5
CD124	G077F6	BioLegend	149	Sm	2
CD152	L3D10	BioLegend	150	Nd	4
CD29	TS2/16	BioLegend	151	Eu	0.5
CD9	HI9a	BioLegend	152	Sm	2
CD274	29E.2A3	BioLegend	153	Eu	2
CD84	CD84.1.21	Fluidigm	154	Sm	1
CD18	TS1/18	BioLegend	156	Gd	1
CD172g	LSB2.20	BioLegend	157	Gd	2
CD194	205410	Fluidigm	158	Gd	1
CD126	UV4	BioLegend	159	Tb	8
CD137	4B4-1	BD	160	Gd	1
CD69	FN50	Fluidigm	162	Dy	0.5
CD257	T7-241	Fluidigm	163	Dy	4
CD196	G034E3	BioLegend	164	Dy	0.5
CD35	E11	BioLegend	165	Ho	1
CD50	CBR-IC3/1	BioLegend	166	Er	1
CD150	A12 (7D4)	BioLegend	167	Er	2
CD130	2E1B02	Fluidigm	168	Er	4
CD46	TRA-2-10	BioLegend	169	Tm	2
CD40	5C3	BioLegend	170	Er	1
CD44	IM7	Fluidigm	171	Yb	1
CD47	B6H12	BD	172	Yb	2
CD59	p282/H19	Fluidigm	173	Yb	4
CD54	HA58	BioLegend	174	Yb	2
CD184	12G5	BioLegend	175	Lu	1
CD321	OV-5B8	BioLegend	176	Yb	0.75
DR3	JD3	BioLegend	209	Bi	2
Surface Screen 5
Antibody target	Clone	Provider	Mass channel	Isotope	Staining concentration (mg/mL)
CD27-biotin	M-T271	BioLegend	-	-	1
CD45	HI30	Fluidigm	89	Y	1
CD38	HIT2	BioLegend	113	In	1
CD11b	ICRF44	BD	115	In	1
IgM	polyclonal	Invitrogen	140	Ce	0.5
CD7	M-T701	BD	141	Pr	2
CD19	HIB19	BioLegend	142	Nd	0.25
Biotin	1D4-C5	BioLegend	143	Nd	4
CD24	ML5	BioLegend	144	Nd	4
CD138	DL-101	Fluidigm	145	Nd	1
IgD	IA6-2	Fluidigm	146	Nd	1
CD82	ASL-24	BioLegend	147	Nd	2
CD205	HD30	BioLegend	148	Nd	0.5
CD86	IT2.2	BioLegend	149	Sm	0.25
CD119	GIR-208	BioLegend	150	Nd	1
CD72	3F3	BioLegend	151	Eu	1
CD148	A3	BioLegend	152	Sm	1
CD32	FUN-2	Fluidigm	153	Eu	2
siglec 10	5G6	R&D	154	Sm	2
siglec 9	K8	Fluidigm	155	Gd	1
CD147	HIM6	Fluidigm	156	Gd	1
CD156c	SHM14	BioLegend	157	Gd	1
CD137 ligand	5F4	Fluidigm	158	Gd	8
CD98	UM7F8	Fluidigm	159	Tb	0.5
CD28	CD28.2	BioLegend	160	Gd	2
CD166	3A6	BioLegend	161	Dy	4
integrin b7	FIB504	Fluidigm	162	Dy	1
CD180	MHR73-11	BioLegend	163	Dy	1
CD181	8F1/CXCR1	BioLegend	164	Dy	1
HLA-G	87G	BioLegend	165	Ho	2
CD328	6-434	Fluidigm	166	Er	4
CD162	KPL-1	Fluidigm	167	Er	0.5
CD195	T21/8	BioLegend	168	Er	1
CD200R	OX-108	BioLegend	169	Tm	4
CD210	3F9	BioLegend	170	Er	8
CD182	5E8/CXCR2	BioLegend	171	Yb	2
CD218a	H44	BioLegend	172	Yb	1
CD244	C1.7	BioLegend	173	Yb	1
HLA-E	3D12	BioLegend	174	Yb	2
HLA-A2	BB7.2	BioLegend	175	Lu	6
CD45R	RA3-6B2	Fluidigm	176	Yb	1
CD215	JM7A4	BioLegend	209	Bi	2
Surface Screen 6
Antibody target	Clone	Provider	Mass channel	Isotope	Staining concentration (mg/mL)
CD27-biotin	M-T271	BioLegend	-	-	1
CD45	HI30	Fluidigm	89	Y	1
CD38	HIT2	BioLegend	113	In	1
CD11b	ICRF44	BD	115	In	1
IgM	polyclonal	Invitrogen	140	Ce	0.5
CD7	M-T701	BD	141	Pr	2
CD19	HIB19	BioLegend	142	Nd	0.25
Biotin	1D4-C5	BioLegend	143	Nd	4
CD24	ML5	BioLegend	144	Nd	4
CD138	DL-101	Fluidigm	145	Nd	1
IgD	IA6-2	Fluidigm	146	Nd	1
CD252	11C3.1	BioLegend	147	Nd	2
CD226	11A8	BioLegend	148	Nd	1
CD307d	413D12	BioLegend	149	Sm	2
CD220	B6.220	BioLegend	150	Nd	2
CD102	CBR-IC2-2	Fluidigm	151	Eu	1
CD253	RIK-2	BioLegend	152	Sm	2
CD276	MIH42	BioLegend	153	Eu	8
CD11a	HI111	BioLegend	154	Sm	1
CD277	BT3.1	BioLegend	155	Gd	8
CD294	BM16	BioLegend	156	Gd	2
CD245	DY12	BioLegend	157	Gd	0.25
CD101	BB27	Fluidigm	158	Gd	0.5
CD317	RS38E	BioLegend	159	Tb	8
CD146	SHM-57	BioLegend	160	Gd	4
CD107b	H4B4	Fluidigm	161	Dy	2
CD1d	51.1	Fluidigm	162	Dy	1
CD45RA	HI100	BioLegend	163	Dy	0.5
CD371	50C1	BioLegend	164	Dy	0.1
CCR10	6588-5	BioLegend	165	Ho	4
CXCR7	8F11-M16	BioLegend	166	Er	8
CD53	HI29	BD	167	Er	4
CD73	AD2	Fluidigm	168	Er	0.5
TCR Vb8	JR2 (JR.2)	BioLegend	169	Tm	0.25
CD80	2D10	BioLegend	170	Er	2
TCR Vg9	B3	BioLegend	171	Yb	0.25
HLA-A/B/C	W6/32	BioLegend	172	Yb	1
HLA-DQ	HLADQ1	BioLegend	173	Yb	0.5
TCR Vb9	MKB1	BioLegend	174	Yb	0.5
TCR Vb13.2	H132	BioLegend	175	Lu	1
CLA	HECA-452	Fluidigm	176	Yb	2
TCR Vb23	αHUT7	BioLegend	209	Bi	2
Surface Screen 7
Antibody target	Clone	Provider	Mass channel	Isotope	Staining concentration (mg/mL)
CD27-biotin	M-T271	BioLegend	-	-	1
CD45	HI30	Fluidigm	89	Y	1
CD38	HIT2	BioLegend	113	In	1
CD11b	ICRF44	BD	115	In	1
IgM	polyclonal	Invitrogen	140	Ce	0.5
CD7	M-T701	BD	141	Pr	2
CD19	HIB19	BioLegend	142	Nd	0.25
Biotin	1D4-C5	BioLegend	143	Nd	4
CD24	ML5	BioLegend	144	Nd	4
CD138	DL-101	Fluidigm	145	Nd	1
IgD	IA6-2	Fluidigm	146	Nd	1
CD109	W7C5	BioLegend	147	Nd	2
CD34	581	BioLegend	148	Nd	1
CD111	R1.302	BioLegend	149	Sm	2
CD144	BV9	Fluidigm	150	Nd	8
CD112	TX31	BioLegend	151	Eu	2
CD131	1C1	BioLegend	152	Sm	1
CD90	5E10	BioLegend	153	Eu	0.5
CD164	67D2	BioLegend	154	Sm	1
CD129	AH9R7	BD	155	Gd	2
CD183	G025H7	Fluidigm	156	Gd	1
CD115	9-4D2-1E4	BioLegend	157	Gd	4
CD33	WM53	Fluidigm	158	Gd	1
CD38	HIT2	BioLegend	159	Tb	1
CD201	RCR-401	BioLegend	160	Gd	2
CD14	M5E2	BD	161	Dy	2
CD11c	B-ly6	BD	162	Dy	2
CD1c	L161	BioLegend	163	Dy	2
CD15	W6D3	Fluidigm	164	Dy	1
CD16	3G8	BioLegend	165	Ho	1
CD202b	33.1 (Ab33)	BioLegend	166	Er	2
CD303	201A	BioLegend	167	Er	2
CD105	43A3	BioLegend	168	Er	2
CD135	4G8	BD	169	Tm	2
CD243	UIC2	BioLegend	170	Er	4
CD117	104D2	BioLegend	171	Yb	2
CD318	CUB1	BioLegend	172	Yb	0.25
CD325	8C11	BioLegend	173	Yb	0.25
HLA-DR	L243	Fluidigm	174	Yb	0.5
CD193	5E8	BioLegend	175	Lu	4
CD64	10.1	BioLegend	176	Yb	0.375
CD338	5D3	BioLegend	209	Bi	2
Surface Screen 8
Antibody target	Clone	Provider	Mass channel	Isotope	Staining concentration (mg/mL)
CD27-biotin	M-T271	BioLegend	-	-	1
CD45	HI30	Fluidigm	89	Y	1
CD38	HIT2	BioLegend	113	In	1
CD11b	ICRF44	BD	115	In	1
IgM	polyclonal	Invitrogen	140	Ce	0.5
CD7	M-T701	BD	141	Pr	2
CD19	HIB19	BioLegend	142	Nd	0.25
Biotin	1D4-C5	BioLegend	143	Nd	4
CD24	ML5	BioLegend	144	Nd	4
CD138	DL-101	Fluidigm	145	Nd	1
IgD	IA6-2	Fluidigm	146	Nd	1
CD42b	HIP1	BioLegend	147	Nd	2
CD51	NKI-M9	BioLegend	148	Nd	2
CD140b	18A2	BioLegend	149	Sm	2
CD61	VI-PL2	Fluidigm	150	Nd	1
CD71	CY1G4	BioLegend	151	Eu	0.125
CD66b	80H3	Fluidigm	152	Sm	1
CD326	9C4	BioLegend	153	Eu	1
CD45	HI30	BioLegend	154	Sm	0.5
CD93	VIMD2	BioLegend	155	Gd	1
CD114	LMM741	BioLegend	156	Gd	2
CD143	5-369	BioLegend	157	Gd	2
CD203c	NP4D6	BioLegend	158	Gd	0.25
CD170	1A5	BioLegend	159	Tb	0.2
CD300f	UP-D2	BioLegend	160	Gd	2
CD163	GHI/61	BioLegend	161	Dy	2
CD324	67A4	BioLegend	162	Dy	4
CD36	5-271	BioLegend	163	Dy	0.5
siglec 8	7C9	Fluidigm	164	Dy	4
CD107a	H4A3	BioLegend	165	Ho	2
CD87	VIM5	BioLegend	166	Er	2
CD106	STA	BioLegend	167	Er	2
CD13	L138	BD	168	Er	2
CD140a	16A1	BioLegend	169	Tm	2
CD63	H5C6	BD	170	Er	2
CD68	Y1/82A	BioLegend	171	Yb	4
CDw93	R139	BD	172	Yb	2
CD169	7-239	BioLegend	173	Yb	2
CD89	A59	Fluidigm	174	Yb	2
CD41	HIP8	BioLegend	175	Lu	2
CD88	S5/1	BioLegend	176	Yb	4
CD298	LNH-94	BioLegend	209	Bi	2
Surface Screen 9
Antibody target	Clone	Provider	Mass channel	Isotope	Staining concentration (mg/mL)
CD27-biotin	M-T271	BioLegend	-	-	1
CD45	HI30	Fluidigm	89	Y	1
CD38	HIT2	BioLegend	113	In	1
CD11b	ICRF44	BD	115	In	1
IgM	polyclonal	Invitrogen	140	Ce	0.5
CD7	M-T701	BD	141	Pr	2
CD19	HIB19	BioLegend	142	Nd	0.25
Biotin	1D4-C5	BioLegend	143	Nd	4
CD24	ML5	BioLegend	144	Nd	4
CD138	DL-101	Fluidigm	145	Nd	1
IgD	IA6-2	Fluidigm	146	Nd	1
CD207	10E2	BioLegend	147	Nd	2
CD83	HB15e	BioLegend	148	Nd	4
CD172b	B4B6	Fluidigm	149	Sm	1
CD21	LT21	BioLegend	150	Nd	2
CD123	6H6	Fluidigm	151	Eu	1
CD155	SKII.4	BioLegend	152	Sm	1
FceRIa	AER-37 (CRA-1)	BioLegend	153	Eu	1
CD282	TL2.1	Fluidigm	154	Sm	4
CD1b	SN13	Fluidigm	155	Gd	1
CD209	9E9A8	BioLegend	156	Gd	4
CD66	B1.1/CD66	BD	157	Gd	1
CD270	122	BioLegend	158	Gd	4
CD116	4H1	BioLegend	159	Tb	2
C3aR	hC3aRZ8	BioLegend	160	Gd	1
galectin 9	9M1-3	BioLegend	161	Dy	4
CD286	TLR6.127	BioLegend	162	Dy	8
CD301	H037G3	BioLegend	163	Dy	4
CD23	EBVCS-5	Fluidigm	164	Dy	1
CD300e	UP-H2	BioLegend	165	Ho	1
podoplanin	NC-08	BioLegend	166	Er	2
CD1a	HI149	Fluidigm	167	Er	4
CD206	15-2	Fluidigm	168	Er	1
CD304	12C2	Fluidigm	169	Tm	0.25
b2 microglobulin	2M2	Fluidigm	170	Er	0.5
CD97	VIM3b	Fluidigm	171	Yb	4
CD273	24F.10C12	Fluidigm	172	Yb	1
CD370	8F9	BioLegend	173	Yb	2
CD271	ME20.4	BioLegend	174	Yb	2
CD172a	SE5A5	Fluidigm	175	Lu	2
CD58	TS2/9	Fluidigm	176	Yb	1
Surface Screen 10
Antibody target	Clone	Provider	Mass channel	Isotope	Staining concentration (mg/mL)
CD27-biotin	M-T271	BioLegend	-	-	1
CD45	HI30	Fluidigm	89	Y	1
CD38	HIT2	BioLegend	113	In	1
CD11b	ICRF44	BD	115	In	1
IgM	polyclonal	Invitrogen	140	Ce	0.5
CD7	M-T701	BD	141	Pr	2
CD19	HIB19	BioLegend	142	Nd	0.25
Biotin	1D4-C5	BioLegend	143	Nd	4
CD24	ML5	BioLegend	144	Nd	4
CD138	DL-101	Fluidigm	145	Nd	1
IgD	IA6-2	Fluidigm	146	Nd	1
CD51/CD61	23C6	BioLegend	147	Nd	2
CD132	TUGh4	Fluidigm	148	Nd	0.5
CD66a/c/e	ASL-32	Fluidigm	149	Sm	4
CD85a	MKT5.1	BioLegend	150	Nd	0.5
CD85d	42D1	BioLegend	151	Eu	4
CD235ab	HIR2	BioLegend	152	Sm	0.2
CD85g	17G10.2	BioLegend	153	Eu	2
CD85h	24	BioLegend	154	Sm	4
CD85k	ZM4.1	BioLegend	155	Gd	1
CD85j	GHI/75	Fluidigm	156	Gd	4
C5L2	1D9-M12	BioLegend	157	Gd	4
GARP	7B11	BioLegend	158	Gd	2
Mac-2	Gal397	BioLegend	159	Tb	1
CD49e	NKI-SAM-1	Fluidigm	160	Gd	0.25
CD49b	P1E6-C5	Fluidigm	161	Dy	0.25
TIM-4	9F4	BioLegend	162	Dy	2
CD49a	TS2/7	Fluidigm	163	Dy	0.125
CD49f	GoH3	BioLegend	164	Dy	2
SSEA-3	MC-631	BD	165	Ho	2
SSEA-4	MC-813-70	BioLegend	166	Er	0.25
SSEA-5	8E11	BioLegend	167	Er	0.25
integrin a9b1	Y9A2	Fluidigm	168	Er	4
CD62L	DREG-56	BioLegend	169	Tm	2
CD62P	AK4	BioLegend	170	Er	0.5
CD31	WM59	BioLegend	171	Yb	1
CD49d	9F10	BioLegend	172	Yb	0.3
CD141	1A4	Fluidigm	173	Yb	1
CD62E	HAE-1f	BioLegend	174	Yb	2
CD300c	TX45	BioLegend	175	Lu	4
TSLPR	1B4	BioLegend	176	Yb	2
TNAP	W8B2	BioLegend	209	Bi	2
Surface Screen 11
Antibody target	Clone	Provider	Mass channel	Isotope	Staining concentration (mg/mL)
CD27-biotin	M-T271	BioLegend	-	-	1
CD45	HI30	Fluidigm	89	Y	1
CD38	HIT2	BioLegend	113	In	1
CD11b	ICRF44	BD	115	In	1
IgM	polyclonal	Invitrogen	140	Ce	0.5
CD7	M-T701	BD	141	Pr	2
CD19	HIB19	BioLegend	142	Nd	0.25
Biotin	1D4-C5	BioLegend	143	Nd	4
CD24	ML5	BioLegend	144	Nd	4
CD138	DL-101	Fluidigm	145	Nd	1
IgD	IA6-2	Fluidigm	146	Nd	1
CD108	MEM-150	BioLegend	147	Nd	1
CD167a	51D6	BioLegend	148	Nd	0.25
CD284	HTA125	BioLegend	149	Sm	2
CD213a2	SHM38	BioLegend	150	Nd	2
CD255	CARL-1	BioLegend	151	Eu	2
CD258	T5-39	BioLegend	152	Sm	4
CD261	DJR1	BioLegend	153	Eu	2
CD262	DJR2-4 (7-8)	BioLegend	154	Sm	4
CD263	DJR3	BioLegend	155	Gd	8
CD266	ITEM-1	BioLegend	156	Gd	2
CD334	4FR6D3	BioLegend	157	Gd	2
CD340	24D2	BioLegend	158	Gd	2
CD309	89106	R&D	159	Tb	2
CD344	CH3A4A7	BioLegend	160	Gd	0.5
CD49c	ASC-1	Fluidigm	161	Dy	0.125
integrin b5	AST-3T	BioLegend	162	Dy	0.25
CD231	SN1a M3-3D9	Fluidigm	163	Dy	8
lymphotoxin β receptor	31G4D8	BioLegend	164	Dy	2
EGFR	AY13	BioLegend	165	Ho	2
IL-28RA	MHLICR2a	BioLegend	166	Er	2
LAP	TW4-6H10	BioLegend	167	Er	4
CD305	NKTA255	Santa Cruz	168	Er	1
MSC/NPC	W4A5	BioLegend	169	Tm	2
CD99	HCD99	Fluidigm	170	Er	2
IFNg R b chain	2HUB-159	BioLegend	171	Yb	2
CD354	TREM-26	Fluidigm	172	Yb	1
jagged 2	MHJ2-523	BioLegend	173	Yb	2
MIC A/B	6D4	Fluidigm	174	Yb	8
SUSD2	W3D5	BioLegend	175	Lu	2
Surface Screen 12
Antibody target	Clone	Provider	Mass channel	Isotope	Staining concentration (mg/mL)
CD27-biotin	M-T271	BioLegend	-	-	1
CD45	HI30	Fluidigm	89	Y	1
CD38	HIT2	BioLegend	113	In	1
CD11b	ICRF44	BD	115	In	1
IgM	polyclonal	Invitrogen	140	Ce	0.5
CD7	M-T701	BD	141	Pr	2
CD19	HIB19	BioLegend	142	Nd	0.25
Biotin	1D4-C5	BioLegend	143	Nd	4
CD24	ML5	BioLegend	144	Nd	4
CD138	DL-101	Fluidigm	145	Nd	1
IgD	IA6-2	Fluidigm	146	Nd	1
NPC	57D2	BioLegend	147	Nd	2
PSMA	LNI-17	BioLegend	148	Nd	2
Notch 1	MHN1-519	BioLegend	149	Sm	0.25
Notch 2	MHN2-25	BioLegend	150	Nd	0.25
Notch 3	MHN3-21	BioLegend	151	Eu	0.25
Notch 4	MHN4-2	BioLegend	152	Sm	0.25
erbB3	1B4C3	BioLegend	153	Eu	2
TRA-1-60-R	TRA-1-60-R	BioLegend	155	Gd	0.25
TRA-1-81	TRA-1-81	BioLegend	156	Gd	0.25
delta opioid receptor	DOR7D2A4	BioLegend	157	Gd	2
DLL1	MHD1-314	BioLegend	158	Gd	2
DLL4	MHD4-46	BioLegend	159	Tb	2
SUSD2	W5C5	BioLegend	162	Dy	1
IgE	MHE-18	BioLegend	169	Tm	1
GLI1	Poly6424	BioLegend	170	Er	2
CD221	1H7	BioLegend	172	Yb	2
CD104	58XB4	Fluidigm	173	Yb	1
CD300a	MEM-260	BD	175	Lu	2
B Cell Surface Panel
Antibody target	Clone	Provider	Mass channel	Isotope	Staining concentration (mg/mL)
CD3-biotin	UCHT1	BioLegend	-	-	1
CD7-biotin	CD7-6B7	Milteny	-	-	1
CD15-biotin	W6D3	BioLegend	-	-	1
CD33-biotin	WM53	BioLegend	-	-	1
CD56-biotin	5.1H11	BioLegend	-	-	1
CD61-biotin	Y2/51	Milteny	-	-	1
CD235ab-biotin	HIR2	BioLegend	-	-	1
CD45	HI30	Fluidigm	89	Y	1
biotin	1D4-C5	BioLegend	113	In	2
CD9	HI9a	BioLegend	115	In	1
CD32	FUN-2	BioLegend	139	La	4
IgM	polyclonal	Invitrogen	140	Ce	1
HLA-ABC	W6-32	Fluidigm	141	Pr	1
CD185	J252D4	BioLegend	142	Nd	2
CD5	UCHT2	Fluidigm	143	Nd	1
CD72	3F3	Fluidigm	144	Nd	1
CD31	WM59	Fluidigm	145	Nd	4
IgD	IA6-2	Fluidigm	146	Nd	1
CD45RB	MEM-55	BioLegend	147	Sm	8
CD183	G025H7	BioLegend	148	Nd	2
CD81	5A6	BioLegend	149	Sm	2
CD21	LT21	BioLegend	150	Nd	1
CD29	TS2/16	BioLegend	151	Eu	1
CD79b	CB3-1	BioLegend	152	Sm	8
CD20	2H7	BioLegend	153	Eu	4
CD40	5C3	BioLegend	154	Sm	2
CD268	11C1	Fluidigm	155	Gd	2
IgA	IS11-8E10	BioLegend	156	Gd	0.25
IgL	MHL-38	BioLegend	158	Gd	4
CD11c	3.9	BioLegend	159	Tb	0.5
CD39	A1	Fluidigm	160	Gd	1
CD24	ML5	BioLegend	161	Dy	8
IgG	M1310G05	BioLegend	162	Dy	0.25
CD1c	L161	BioLegend	163	Dy	2
CD95	DX2	Fluidigm	164	Dy	1
CD35	E11	BioLegend	165	Ho	1
CD19	HIB19	BioLegend	166	Er	0.25
CD27	O323	BioLegend	167	Er	2
CD73	AD2	Fluidigm	168	Er	2
CD62L	DREG-56	BioLegend	169	Tm	1
CD99	HCD99	Fluidigm	170	Er	2
CD44	IM7	Fluidigm	171	Yb	1
CD38	HIT2	Fluidigm	172	Yb	1
CD184	12G5	Fluidigm	173	Yb	2
CD82	ASL-24	BioLegend	174	Yb	2
IgK	MHK-49	BioLegend	175	Lu	2
CD305	NKTA255	GeneTex	176	Yb	1
CD22	HIB22	BioLegend	209	Bi	8
B Cell Metabolism Panel
Antibody target	Clone	Provider	Mass channel	Isotope	Staining concentration (mg/mL)
CD3-biotin	UCHT1	BioLegend	-	-	1
CD7-biotin	CD7-6B7	Milteny	-	-	1
CD15-biotin	W6D3	BioLegend	-	-	1
CD33-biotin	WM53	BioLegend	-	-	1
CD56-biotin	5.1H11	BioLegend	-	-	1
CD61-biotin	Y2/51	Milteny	-	-	1
CD235ab-biotin	HIR2	BioLegend	-	-	1
biotin	1D4-C5	BioLegend	113	In	2
CD69	FN50	BioLegend	139	La	2
IgM	polyclonal	Invitrogen	140	Ce	2
CD9	HI9a	BioLegend	141	Pr	1
CD39	A1	BioLegend	142	Nd	2
CD82	ASL-24	BioLegend	143	Nd	4
PPARa	polyclonal	Thermo Fisher	144	Nd	4
CD45RB	MEM-55	Fluidigm	145	Nd	1
IgD	IA6-2	Fluidigm	146	Nd	1
GAPDH	6C5	Thermo Fisher	147	Sm	1
IgA	polyclonal	Fluidigm	148	Nd	1
CytC	6H2.B4	BioLegend	149	Sm	2
CD11c	Bu15	BioLegend	150	Nd	2
CD72	3F3	BioLegend	151	Eu	2.5
CD79b	CB3-1	BioLegend	152	Sm	8
CD32	FUN-2	Fluidigm	153	Eu	2
CD45	HI30	BioLegend	154	Sm	0.5
CD27	L128	Fluidigm	155	Gd	1
PFK2	polyclonal	Thermo Fisher	156	Gd	2
IgL	MHL-38	BioLegend	157	Gd	4
ATP5A	15H4C4	Abcam	158	Gd	1
CD19	HIB19	BioLegend	159	Tb	1
CD23	EBVCS-5	Fluidigm	160	Gd	1.5
IgK	MHK-49	BioLegend	161	Dy	2
IgG	M1310G05	BioLegend	162	Dy	4
CD95	DX2	BioLegend	163	Dy	2
SCAP	polyclonal	Thermo Fisher	165	Ho	4
CD24	ML5	Fluidigm	166	Er	1
CD38	HIT2	BioLegend	167	Er	0.5
CD73	AD2	Fluidigm	168	Er	2
LDHA	EP1566Y	Abcam	169	Tm	0.5
IDH1	843219	RnD Systems	170	Er	2
HK2	3D3	Abcam	171	Yb	4
MCT1	P14612	Thermo Fisher	172	Yb	1
CD184	12G5	Fluidigm	173	Yb	1
AHR	RPT9	Thermo Fisher	174	Yb	4
AMPK_p	40H9	CST	175	Lu	2
CD305	NKTA255	GeneTex	176	Yb	1
CD22	HIB22	BioLegend	209	Bi	8
B Cell Biosynthesis Activity Panel
Antibody target	Clone	Provider	Mass channel	Isotope	Staining concentration (mg/mL)
CD3-biotin	UCHT1	BioLegend	-	-	1
CD7-biotin	CD7-6B7	Milteny	-	-	1
CD15-biotin	W6D3	BioLegend	-	-	1
CD33-biotin	WM53	BioLegend	-	-	1
CD56-biotin	5.1H11	BioLegend	-	-	1
CD61-biotin	Y2/51	Milteny	-	-	1
CD235ab-biotin	HIR2	BioLegend	-	-	1
biotin	1D4-C5	BioLegend	113	In	2
IgM	polyclonal	Invitrogen	140	Ce	1
CD9	HI9a	BioLegend	141	Pr	1
CD82	ASL-24	BioLegend	143	Nd	4
CD45RB	MEM-55	Fluidigm	145	Nd	1
IgD	IA6-2	Fluidigm	146	Nd	1
CD39	A1	BioLegend	147	Nd	2
IgA	polyclonal	Fluidigm	148	Nd	1
CD11c	Bu15	BioLegend	150	Nd	2
CD72	3F3	BioLegend	151	Eu	4
CD79b	CB3-1	BioLegend	152	Sm	8
CD32	FUN-2	Fluidigm	153	Eu	2
CD45	HI30	BioLegend	154	Sm	1
CD27	L128	Fluidigm	155	Gd	1
IgL	MHL-38	BioLegend	157	Gd	4
puromycin	12D10	Milteny	158	Gd	0.5
CD19	HIB19	BioLegend	159	Tb	0.25
CD23	EBVCS-5	Fluidigm	160	Gd	1.5
IgK	MHK-49	BioLegend	161	Dy	2
IgG	M1310G05	BioLegend	162	Dy	2
CD95	DX2	BioLegend	163	Dy	2
CD24	ML5	Fluidigm	166	Er	2
CD38	HIT2	BioLegend	167	Er	0.5
CD73	AD2	Fluidigm	168	Er	2
CD184	12G5	Fluidigm	173	Yb	1
BrdU	3D4	BD	175	Lu	4
CD305	NKTA255	GeneTex	176	Yb	1
CD20	2H7	BioLegend	194	Pt	8
CD22	HIB22	BioLegend	209	Bi	8
B Cell Signaling Panel
Antibody target	Clone	Provider	Mass channel	Isotope	Staining concentration (mg/mL)
CD3-biotin	UCHT1	BioLegend	-	-	1
CD7-biotin	CD7-6B7	Milteny	-	-	1
CD15-biotin	W6D3	BioLegend	-	-	1
CD33-biotin	WM53	BioLegend	-	-	1
CD56-biotin	5.1H11	BioLegend	-	-	1
CD61-biotin	Y2/51	Milteny	-	-	1
CD235ab-biotin	HIR2	BioLegend	-	-	1
biotin	1D4-C5	BioLegend	113	In	2
IgM	polyclonal	Invitrogen	140	Ce	1
CD9	HI9a	BioLegend	141	Pr	1
CD82	ASL-24	BioLegend	143	Nd	4
p-PLCg2 [pY759]	K86-689.37	Fluidigm	144	Nd	2
CD45RB	MEM-55	Fluidigm	145	Nd	1
IgD	IA6-2	Fluidigm	146	Nd	1
CD39	A1	BioLegend	147	Nd	2
IgA	polyclonal	Fluidigm	148	Nd	1
CD11c	Bu15	BioLegend	150	Nd	2
CD72	3F3	BioLegend	151	Eu	4
CD79b	CB3-1	BioLegend	152	Sm	8
CD32	FUN-2	Fluidigm	153	Eu	2
CD45	HI30	BioLegend	154	Sm	1
CD27	L128	Fluidigm	155	Gd	1
p-SLP76 (Y128)	J141-668.36.58	BD Biosciences	156	Gd	0.5
IgL	MHL-38	BioLegend	157	Gd	4
CD19	HIB19	BioLegend	159	Tb	0.25
CD23	EBVCS-5	Fluidigm	160	Gd	1.5
IgK	MHK-49	BioLegend	161	Dy	2
IgG	M1310G05	BioLegend	162	Dy	2
CD95	DX2	BioLegend	163	Dy	2
IkBa	L35A5	Fluidigm	164	Dy	4
p-p38 (T180/Y182)	36/ p38	BD	165	Ho	8
CD24	ML5	Fluidigm	166	Er	2
CD38	HIT2	BioLegend	167	Er	0.5
CD73	AD2	Fluidigm	168	Er	2
p-ZAP70/Syk (Y319/Y352)	1503310	BioLegend	170	Er	16
p-Btk/Itk (Y551/Y511)	24a/BTK	BD	172	Yb	16
CD184	12G5	Fluidigm	173	Yb	1
CD305	NKTA255	GeneTex	176	Yb	1
CD20	2H7	BioLegend	194	Pt	8
CD22	HIB22	BioLegend	209	Bi	8
B Cell Tissue Panel
Antibody target	Clone	Provider	Mass channel	Isotope	Staining concentration (mg/mL)
CD3-biotin	UCHT1	BioLegend	-	-	1
CD7-biotin	124-1D1	eBioscience	-	-	1
CD15-biotin	W6D3	BioLegend	-	-	1
CD33-biotin	WM53	BioLegend	-	-	1
CD34-biotin	V MA27	BioLegend	-	-	1
CD56-biotin	5.1H11	BioLegend	-	-	1
CD61-biotin	Y2/51	Milteny	-	-	1
CD235ab-biotin	HIR2	BioLegend	-	-	1
CD45	HI30	Fluidigm	89	Y	1
CD39	A1	BioLegend	142	Nd	2
CD22	HIB22	BioLegend	143	Nd	4
IgD	IA6-2	Fluidigm	146	Nd	1
CD45RB	MEM-55	BioLegend	147	Sm	8
CD23	M-L233	BD	148	Nd	1
CD25	BC96	BioLegend	149	Sm	4
CD21	LT21	BioLegend	150	Nd	8
CD72	3F3	BioLegend	151	Eu	0.25
CD9	HI9a	BioLegend	152	Sm	0.5
CD20	2H7	BioLegend	153	Eu	2
CD40	5C3	BioLegend	154	Sm	2
CD27	M-T271	BioLegend	155	Gd	0.5
IgA	IS11-8E10	BioLegend	156	Gd	0.5
CD32	FUN-2	BioLegend	157	Gd	1
IgL	MHL-38	BioLegend	158	Gd	4
CD11c	Bu15	Fluidigm	159	Tb	1
CD24	ML5	BioLegend	160	Gd	2
CD197	G043H7	BioLegend	161	Dy	8
IgG	M1310G05	BioLegend	162	Dy	2
CD1c	L161	BioLegend	163	Dy	1
CD95	DX2	Fluidigm	164	Dy	2
CD19	HIB19	BioLegend	165	Ho	2
IgM	G20-127	BD	166	Er	0.25
CD38	HIT2	BioLegend	167	Er	1
CD73	AD2	Fluidigm	168	Er	2
CD79b	CB3-1	Invitrogen	169	Tm	8
CD183	G025H7	BioLegend	170	Er	4
CD185	51505	Fluidigm	171	Yb	1
biotin	1D4-C5	BioLegend	172	Yb	4
CD184	12G5	Fluidigm	173	Yb	2
IgK	MHK-49	BioLegend	175	Lu	2
CD305	NKTA255	GeneTex	176	Yb	2
HLA-DR	L243	BioLegend	209	Bi	2
B Cell FACS Panel
Antibody target	Clone	Provider	Mass channel	Isotope	Staining concentration (mg/mL)	Fluorophore
CD3-biotin	UCHT1	BioLegend	-	-	1	-
CD7-biotin	CD7-6B7	Milteny	-	-	1	-
CD15-biotin	W6D3	BioLegend	-	-	1	-
CD33-biotin	WM53	BioLegend	-	-	1	-
CD56-biotin	5.1H11	BioLegend	-	-	1	-
CD61-biotin	Y2/51	Milteny	-	-	1	-
CD235ab-biotin	HIR2	BioLegend	-	-	1	-
CD45	HI30	BD	-	-	0.5	BV650
CD45RB	MEM-55	BioLegend	-	-	8	PE
CD27	MT271	BioLegend	-	-	1	PE/Cy7
CD38	HB7	BD	-	-	1	APC-H7
CD19	HIB19	BD	-	-	1	V450
biotin	streptavidin	BioLegend	-	-	1	FITC
